# Supplementary material for: Microenvironmental Factors in Oral Cavity Squamous Cell Carcinoma Undergoing Surgery: Correlation with Diffusion Kurtosis Imaging and Dynamic Contrast-Enhanced MRI
Source: Cancers (Basel). 2022 Dec 20;15(1):15. doi: 10.3390/cancers15010015 (PMC9817509; doi:10.3390/cancers15010015)
Supplement: Supplementary file 1 [file cancers-15-00015-s001.zip]

Archive with 2 entries (2 files):
- Database.xlsx
- Supplementary Materials.zip
