# Supplementary material for: Microenvironmental Factors in Oral Cavity Squamous Cell Carcinoma Undergoing Surgery: Correlation with Diffusion Kurtosis Imaging and Dynamic Contrast-Enhanced MRI
Source: Cancers (Basel). 2022 Dec 20;15(1):15. doi: 10.3390/cancers15010015 (PMC9817509; doi:10.3390/cancers15010015)
Supplement: Supplementary file 1 [file cancers-15-00015-s001.zip › Database.xlsx]

## Sheet: database
n°	Patient	Gender (M/F)	Age(years)	Subsite		Staging	Tumor volume(cm3)	Median of Ktrans	IQR of Ktrans	P10 of Ktrans	P25 of Ktrans	P75 of Ktrans	P90 of Ktrans	Skewness of Ktrans	Kurtosis of Ktrans	Mean of Ktrans	Std of Ktrans	Energy of Ktrans	Entropy of Ktrans	Median of Kep	IQR of Kep	P10 of Kep	P25 of Kep	P75 of Kep	P90 of Kep	Skewness of Kep	Kurtosis of Kep	Mean of Kep	Std of Kep	Energy of Kep	Entropy of Kep	Median of ve	IQR of ve	P10 of ve	P25 of ve	P75 of ve	P90 of ve	Skewness of ve	Kurtosis of ve	Mean of ve	Std of ve	Energy of ve	Entropy of ve	Median of D	IQR of D	P10 of D	P25 of D	P75 of D	P90 of D
1	Patient01	M	82	tongue		T3N0	18.0394	0.896	0.624	0.456	0.632	1.256	1.712	2.07395	10.1511	1.02534	0.593058	0.128265	3.2986	1.44	1.12	0.8	1.04	2.16	3.28	6.02533	63.0028	1.92692	1.85945	0.186825	2.92384	0.689	0.487	0.289	0.421	0.908	1.001	-0.251211	1.79045	0.66162	0.262349	0.0459622	4.89584	1.39826	0.588384	1.0059	1.14869	1.73708	2.07453
2	Patient02	M	39	tongue		T2N0	2.76822	1.476	0.696	0.892	1.14	1.836	2.348	1.00076	4.90179	1.55405	0.614327	0.105727	3.551	3.04	2.08	1.68	2.24	4.32	6.96	3.42728	24.1934	3.77977	2.6785	0.100678	3.7704	0.4845	0.2185	0.296	0.3715	0.59	0.6975	0.651037	3.50434	0.49607	0.166928	0.0460898	4.65012	1.38167	0.512701	1.00059	1.15377	1.66647	1.99951
3	Patient03	F	76	tongue		T2N0	5.23945	2.008	1.908	0.92	1.34	3.248	4.704	0.665815	2.27579	2.39074	1.33233	0.0559632	4.34189	2.56	2.16	1.04	1.6	3.76	5.12	7.88406	70.0594	3.92019	8.72411	0.103621	3.60878	0.9455	0.234	0.6272	0.767	1.001	1.001	-1.96943	7.56937	0.858294	0.19519	0.189722	3.60895	1.36714	0.527852	0.99917	1.13674	1.66459	2.03082
4	Patient04	F	57	retromolar trigone		T4N1	14.6414	2.2	1.344	1.312	1.704	3.048	4.2016	0.77809	2.90834	2.4677	1.07385	0.0626478	4.23919	4	3.6	1.92	2.56	6.16	9.68	7.62397	89.2794	5.43715	6.26189	0.0655738	4.41764	0.481	0.55125	0.063	0.281	0.83225	1.001	0.104534	1.84286	0.52881	0.32119	0.0492891	4.95991	1.42797	0.293216	1.19758	1.30473	1.59794	1.81829
5	Patient05	F	64	retromolar trigone		T2N0	5.30856	1.568	1.29	0.864	1.082	2.372	3.5056	1.27498	4.08419	1.88546	1.09745	0.0746762	4.0793	2.48	2.8	1.28	1.68	4.48	6.72	8.34297	121.876	3.6943	4.19372	0.102779	3.87032	0.637	0.577	0.216	0.34	0.917	1.001	-0.248404	1.81669	0.617928	0.304593	0.0559829	4.89736	1.3114	0.478107	1.03264	1.11699	1.59509	1.88909
6	Patient06	M	54	tongue		T3N3	28.6645	0.848	0.504	0.384	0.616	1.12	1.424	1.49227	9.16304	0.899116	0.455902	0.143998	3.09933	1.84	0.88	1.12	1.44	2.32	3.04	3.78638	31.4833	2.02955	1.11459	0.206245	2.71604	0.478	0.349	0.1936	0.321	0.67	0.914	0.358788	2.34454	0.507785	0.251325	0.0313924	5.1418	1.4679	0.37109	1.19842	1.31359	1.68468	1.97366
7	Patient07	F	95	tongue		T1N0	2.52397	5.008	1.594	2.4464	3.414	5.008	5.008	-1.01357	2.63287	4.19418	1.07843	0.287144	2.92639	5.12	1.42	2.64	3.7	5.12	12.096	3.62096	16.0182	8.88681	14.8568	0.166411	3.80686	1.001	0.20775	0.1436	0.79325	1.001	1.001	-1.6338	4.16461	0.826478	0.307786	0.41691	2.72737	nan	nan	nan	nan	nan	nan
8	Patient08	M	82	cheek		T4aN3b	16.0051	0.576	0.312	0.328	0.448	0.76	0.9768	2.04695	13.707	0.628027	0.29235	0.22901	2.43191	0.96	0.56	0.48	0.72	1.28	1.68	7.35519	148.029	1.05619	0.622603	0.315482	2.00826	0.723	0.356	0.4018	0.564	0.92	1.001	-0.487125	2.52424	0.713433	0.22697	0.0556424	4.73783	1.44616	0.52559	1.00923	1.20699	1.73258	2.11086
9	Patient09	F	76	oral floor		T4aN0	5.26235	1.464	0.768	0.848	1.136	1.904	2.56	1.82572	7.45458	1.63373	0.830235	0.0983583	3.73574	2.32	1.52	1.12	1.6	3.12	4.16	15.3762	287.058	2.83145	4.35446	0.126286	3.33981	0.6965	0.422	0.4079	0.523	0.945	1.001	-0.337673	2.36536	0.703226	0.235523	0.0647803	4.63566	1.46503	0.451514	1.00248	1.25221	1.70373	1.93831
10	Patient10	M	49	oral floor		T2N3b	1.89062	0.68	0.34	0.352	0.53	0.87	1.1104	4.44387	35.8401	0.745171	0.450744	0.205363	2.6361	1.36	0.72	0.64	0.96	1.68	2.24	1.50042	7.12542	1.40967	0.702201	0.230259	2.38588	0.544	0.4105	0.349	0.419	0.8295	1.001	0.395209	1.8732	0.610621	0.235405	0.046396	4.72791	1.3978	0.489481	1.03641	1.1667	1.65618	1.90621
11	Patient11	F	91	tongue		T2N2b	1	1.016	0.416	0.744	0.856	1.272	1.604	1.76169	7.10362	1.11224	0.383004	0.20087	2.66182	1.6	0.88	1	1.2	2.08	2.56	0.586689	2.7082	1.70922	0.616179	0.23206	2.28041	0.76	0.429	0.4255	0.529	0.958	1.001	-0.239655	1.66734	0.733948	0.220318	0.0651796	4.47885	1.3976	0.542486	0.899166	1.12064	1.66313	1.95135
12	Patient12	M	67	tongue		T2N1	16.4997	1.712	0.784	1.088	1.376	2.16	2.664	1.25943	6.08982	1.81978	0.683872	0.0967359	3.67754	3.28	1.92	1.76	2.48	4.4	5.52	10.9225	248.126	3.63747	2.442	0.0999312	3.62111	0.57	0.399	0.281	0.387	0.786	0.962	0.119315	1.98813	0.589216	0.244623	0.0328194	5.06961	1.30439	0.357879	1.09316	1.17227	1.53015	1.77681
13	Patient13	M	71	tongue		T3N0	3.72113	1.584	1.57	0.536	0.976	2.546	4.8096	1.0057	2.95107	1.97553	1.40579	0.0619148	4.23991	1.76	2	0.72	1.12	3.12	5.12	7.66289	78.2797	2.74227	4.1766	0.120092	3.5052	1.001	0.16	0.584	0.841	1.001	1.001	-1.87905	6.0876	0.890402	0.188302	0.354523	2.87918	1.34857	0.485081	0.991562	1.13475	1.61983	1.90491
14	Patient14	M	47	tongue		T3N0	26.3034	1.464	0.936	0.616	1.048	1.984	2.536	0.920889	4.72763	1.562	0.782315	0.0797428	3.92074	1.92	1.2	1.04	1.44	2.64	3.6	20.2217	620.077	2.23713	2.224	0.157885	3.05839	0.791	0.38	0.4853	0.613	0.993	1.001	-0.609753	2.67622	0.7706	0.210225	0.0905081	4.34781	1.36901	0.690428	1.03068	1.13808	1.82851	2.04252
15	Patient15	M	71	tongue		T2N0	6.73104	1.556	0.944	0.912	1.168	2.112	2.6008	0.757985	3.61648	1.68241	0.685176	0.0880794	3.7261	1.84	1.04	1.04	1.36	2.4	3.04	1.63272	11.8043	1.97701	0.841704	0.188338	2.6632	0.9545	0.157	0.719	0.844	1.001	1.001	-1.64403	5.89776	0.902729	0.126315	0.1808	3.38249	1.34208	0.485762	0.978524	1.1235	1.60926	1.87159
16	Patient16	M	78	retromolar trigone		T4aN3b	11.7243	0.888	0.528	0.528	0.672	1.2	1.5888	1.94828	10.3448	0.998911	0.497326	0.148477	3.11084	1.52	0.96	0.96	1.12	2.08	3.04	7.27501	110.008	1.85655	1.43166	0.204978	2.74891	0.598	0.366	0.344	0.455	0.821	1.001	0.100792	2.12971	0.633129	0.237353	0.0495822	4.7943	1.09516	0.612562	0.780607	0.894421	1.50698	2.00409
17	Patient17	M	53	tongue		T3N1	18.2336	0.544	0.298	0.296	0.422	0.72	0.944	3.71284	31.2346	0.608409	0.352097	0.229109	2.50186	1.12	0.56	0.72	0.88	1.44	1.68	8.0124	132.943	1.1977	0.590637	0.333222	1.90245	0.517	0.273	0.326	0.405	0.678	0.869	0.54623	2.66795	0.555259	0.202068	0.0391974	4.84736	1.22615	0.338001	1.00635	1.10598	1.44399	1.77026
18	Patient18	M	43	hard palate		T4aN0	23.9756	0.896	0.824	0.34	0.56	1.384	1.968	1.6982	7.50244	1.06143	0.722673	0.100454	3.62737	2	1.76	0.88	1.36	3.12	4.56	7.82455	141.009	2.49348	2.15804	0.122968	3.42945	0.467	0.353	0.198	0.305	0.658	0.8795	0.411003	2.35528	0.495964	0.245309	0.0306515	5.15074	1.39157	0.564314	1.00161	1.1426	1.70691	2.11472
19	Patient19	F	50	tongue		T3N2b	40.0175	0.536	0.408	0.224	0.36	0.768	1.152	2.69688	15.9677	0.63514	0.456145	0.182674	2.85206	1.36	0.8	0.72	0.96	1.76	2.48	3.61402	30.3694	1.52153	0.982477	0.220729	2.60511	0.428	0.257	0.245	0.328	0.585	0.805	0.782195	3.08452	0.474676	0.213172	0.0392316	4.92302	1.47157	0.587447	1.05405	1.21451	1.80196	2.16322
20	Patient20	M	63	cheek		T4aN2b	20.2303	1.896	3.12	0.472	0.928	4.048	5.008	0.410707	1.70174	2.38738	1.66014	0.0597074	4.38259	2.24	3.76	0.72	1.12	4.88	7.68	6.34761	49.0228	4.55494	9.35387	0.0826302	4.23894	0.727	0.509	0.2091	0.473	0.982	1.001	-0.64871	2.35873	0.677582	0.300019	0.0748711	4.73158	1.4654	0.559288	1.06254	1.22646	1.78575	2.06641
21	Patient21	M	56	tongue		T3N3b	59.4629	0.576	0.64	0.232	0.352	0.992	1.744	2.64829	11.1875	0.850601	0.838744	0.142806	3.30591	1.12	1.52	0.56	0.72	2.24	3.84	15.4283	366.416	1.91534	3.27588	0.175527	3.08713	0.526	0.474	0.225	0.349	0.823	1.001	0.170575	1.87231	0.57018	0.277407	0.0391781	5.04962	1.60752	0.57469	1.15959	1.36778	1.94247	2.36787
22	Patient22	F	34	tongue		T3N0	13.8587	1.064	1.04	0.448	0.672	1.712	2.6	1.73626	6.05888	1.3674	1.01761	0.0853618	3.90289	1.92	1.92	0.72	1.12	3.04	4.56	13.9366	375.778	2.46033	2.67599	0.115111	3.46885	0.552	0.4	0.212	0.359	0.759	0.964	-0.0539611	2.23572	0.555235	0.270353	0.0321563	5.14952	1.34443	0.555112	0.974912	1.12942	1.68454	2.06551
23	Patient23	F	68	cheek		T3N3b	47.7964	2.464	3.008	0.72	1.336	4.344	5.008	0.198911	1.64716	2.71778	1.5758	0.0644477	4.35947	2.72	2.96	0.96	1.6	4.56	5.12	10.3315	134.981	3.47099	5.31967	0.107469	3.54796	1.001	0.089	0.646	0.912	1.001	1.001	-2.54185	9.3783	0.906955	0.193199	0.44351	2.53759	1.44461	0.438964	1.04903	1.24758	1.68654	2.04288
24	Patient24	M	55	tongue		T3N3b	26.3864	1.04	0.784	0.416	0.672	1.456	1.904	0.947394	4.78369	1.11497	0.596045	0.101584	3.52041	1.52	0.96	0.72	1.12	2.08	2.72	1.87265	15.5939	1.65633	0.840463	0.190213	2.66645	0.783	0.427	0.397	0.571	0.998	1.001	-0.63823	2.41178	0.745003	0.241298	0.0911359	4.48318	1.32669	0.554079	0.95807	1.11573	1.66981	2.06373
25	Patient25	M	57	oral floor		T4aN2b	16.8505	1.192	0.696	0.736	0.912	1.608	2.216	1.98945	8.42482	1.37264	0.713909	0.116074	3.51309	1.84	1.28	1.04	1.36	2.64	3.68	3.66386	30.7733	2.24611	1.48396	0.164145	3.03679	0.654	0.20025	0.495	0.567	0.76725	0.896	-0.0229111	3.67758	0.669922	0.159478	0.0492091	4.57118	1.38233	0.666507	0.950287	1.12483	1.79134	2.21665
26	Patient26	M	70	tongue		T3N2b	13.8523	1.584	0.902	0.864	1.192	2.094	2.72	1.14066	5.2999	1.71532	0.825654	0.0829313	3.93029	2.72	1.52	1.6	2.08	3.6	4.8	17.813	449.817	3.12462	2.9165	0.127942	3.33722	0.611	0.417	0.301	0.425	0.842	1.001	-0.0134321	1.94196	0.624385	0.249543	0.038236	4.99881	1.4501	0.556794	1.01561	1.19242	1.74921	2.07964
27	Patient27	M	70	cheek		T4aN3b	86.9359	2.424	2.662	0.84	1.44	4.102	5.008	0.242351	1.76096	2.70016	1.49862	0.0559735	4.4404	3.36	3.12	1.2	2	5.12	7.68	8.40355	105.026	4.35393	5.31464	0.0713698	4.23847	0.845	0.474	0.378	0.527	1.001	1.001	-0.643785	2.15784	0.753792	0.261286	0.144456	4.15663	1.62568	0.492984	1.28889	1.42715	1.92014	2.24372
28	Patient28	M	53	tongue		T3N0	12.1316	4.184	2.248	1.648	2.76	5.008	5.008	-0.788925	2.4067	3.7295	1.33945	0.11693	3.94166	5.12	4.88	1.92	3.04	7.92	13.24	4.14876	20.9244	8.84906	14.3072	0.0451505	5.06658	0.648	0.538	0.0866	0.394	0.932	1.001	-0.409568	1.99714	0.616871	0.318344	0.0571455	4.912	1.58938	0.518059	1.17898	1.35471	1.87277	2.18314
29	Patient29	F	40	tongue		T3N2b	6.95914	0.808	0.468	0.416	0.602	1.07	1.336	1.88684	11.2994	0.871246	0.421597	0.160703	2.93175	1.28	0.64	0.72	0.96	1.6	2.08	1.53477	7.32507	1.35981	0.627764	0.25809	2.25852	0.725	0.41	0.4374	0.535	0.945	1.001	-0.266034	2.01201	0.720456	0.22044	0.0592092	4.63367	1.66023	0.547632	1.19706	1.41614	1.96377	2.29009
30	Patient30	F	89	tongue		T3N1	12.8966	1.5	1.232	0.736	1.04	2.272	3.6544	1.28514	4.02238	1.8402	1.15378	0.0696613	4.13901	2.56	2.64	1.04	1.6	4.24	6.08	7.73874	70.8312	4.0633	7.7188	0.090491	3.93665	0.567	0.364	0.3021	0.423	0.787	1.001	-0.0241109	2.38713	0.593565	0.252354	0.0392358	4.99568	nan	nan	nan	nan	nan	nan
31	Patient31	F	63	tongue		T3N0	6.71433	0.6	0.368	0.368	0.432	0.8	1.12	4.60863	34.043	0.705809	0.489759	0.226992	2.54944	1.28	0.56	0.88	1.04	1.6	2.08	2.49097	14.9943	1.42136	0.585446	0.312031	2.01948	0.478	0.123	0.376	0.42	0.543	0.684	1.7639	6.28318	0.509816	0.149849	0.0746037	4.1071	1.45908	0.820666	0.978799	1.16409	1.98476	2.57028
32	Patient32	M	73	tongue		T2N0	9.28791	1.832	1.528	0.792	1.128	2.656	3.456	0.769468	3.15239	1.99373	1.06629	0.058536	4.29226	2.24	1.6	1.12	1.52	3.12	3.92	23.622	872.634	2.44261	1.90203	0.134417	3.14295	0.949	0.255	0.571	0.746	1.001	1.001	-1.21661	3.64788	0.855982	0.183296	0.19655	3.61258	1.42206	0.605845	1.01476	1.16617	1.77202	2.11819
33	Patient33	M	51	tongue		T3N1	19.5699	1.432	1.008	0.688	0.984	1.992	2.6872	1.33544	5.40738	1.59952	0.879792	0.0779646	3.97017	1.84	1.36	0.96	1.28	2.64	3.6	3.0671	28.8055	2.10762	1.22628	0.154295	3.02046	0.878	0.306	0.5391	0.695	1.001	1.001	-1.04388	3.57357	0.820501	0.195007	0.124739	4.06923	1.40889	0.534202	0.930209	1.13821	1.67241	2.02059
34	Patient34	F	79	tongue		T2 N3b	2.4856	2.112	1.048	1.192	1.616	2.664	3.4936	0.895292	3.84484	2.23688	0.910931	0.0713079	4.07436	2.24	1.04	1.28	1.76	2.8	3.68	0.891317	3.74234	2.36388	0.912059	0.177683	2.79463	1.001	0	0.9172	1.001	1.001	1.001	-3.48954	15.5786	0.975828	0.0703179	0.651553	1.39996	1.38531	0.531471	0.900235	1.1156	1.64708	1.94891
35	Patient35	M	51	hard palate		T4a N0	7.99	2.216	2.028	0.888	1.392	3.42	4.712	0.463269	2.16565	2.47065	1.33388	0.0489969	4.48418	2.96	3.44	1.2	1.76	5.2	7.992	6.45361	87.2287	3.98522	3.67404	0.0759242	4.11969	0.788	0.464	0.3045	0.537	1.001	1.001	-0.790882	2.62103	0.725409	0.278676	0.101079	4.50319	1.43809	0.602685	0.914024	1.11643	1.71912	1.98591
36	Patient36	F	84	hard palate		T4a N0	18.1556	1.392	1.024	0.672	0.944	1.968	2.912	1.49172	5.23919	1.62715	0.986981	0.0783078	4.00093	2.08	2.16	0.88	1.28	3.44	5.12	8.83251	168.776	2.77382	2.87048	0.107695	3.63473	0.733	0.5075	0.334	0.4795	0.987	1.001	-0.471157	2.11888	0.701016	0.270475	0.0797472	4.63772	1.32892	0.527707	0.861982	1.02885	1.55655	1.74982
37	Patient37	M	53	tongue		T2 N0	10.3152	1.308	1.24	0.536	0.864	2.104	3.1	1.36129	4.57041	1.62892	1.10455	0.0700383	4.12271	2.08	1.92	0.8	1.2	3.12	4.56	10.9466	136.652	2.96364	6.50744	0.112327	3.53009	0.705	0.404	0.396	0.524	0.928	1.001	-0.492102	2.62368	0.699659	0.23962	0.0536539	4.76972	1.30884	0.529514	0.917388	1.08023	1.60975	1.94401
[truncated: 35 more columns]
